# Supplementary material for: Fine-Scale Lithogeochemical Features Influence Plant Distribution Patterns in Alpine Grasslands in the Western Alps of Italy
Source: Plants (Basel). 2024 Aug 16;13(16):2280. doi: 10.3390/plants13162280 (PMC11360244; doi:10.3390/plants13162280)
Supplement: Supplementary file 1 [file plants-13-02280-s001.zip]

Archive with 1 entries (1 files):
- plants-3067003-supplementary.pdf
